# Supplementary material for: Point-based method for measuring the phenotypic data of channel catfish (Ictalurus punctatus)
Source: PLoS One. 2025 Jun 5;20(6):e0324158. doi: 10.1371/journal.pone.0324158 (PMC12140260; doi:10.1371/journal.pone.0324158)
Supplement: S1_Fig — (ZIP) [file pone.0324158.s001.zip]

Archive with 43 entries (40 files):
- S1_Fig/
- S1_Fig/side view/
- S1_Fig/side view/12.tif
- S1_Fig/side view/13.tif
- S1_Fig/side view/14.tif
- S1_Fig/side view/15.tif
- S1_Fig/side view/16.tif
- S1_Fig/side view/17.tif
- S1_Fig/side view/18.tif
- S1_Fig/side view/19.tif
- S1_Fig/side view/20.tif
- S1_Fig/side view/21.tif
- S1_Fig/side view/22.tif
- S1_Fig/side view/23.tif
- S1_Fig/side view/24.tif
- S1_Fig/side view/25.tif
- S1_Fig/side view/26.tif
- S1_Fig/side view/27.tif
- S1_Fig/side view/28.tif
- S1_Fig/side view/29.tif
- S1_Fig/side view/30.tif
- S1_Fig/side view/31.tif
- S1_Fig/top view/
- S1_Fig/top view/32.tif
- S1_Fig/top view/33.tif
- S1_Fig/top view/34.tif
- S1_Fig/top view/35.tif
- S1_Fig/top view/36.tif
- S1_Fig/top view/37.tif
- S1_Fig/top view/38.tif
- S1_Fig/top view/39.tif
- S1_Fig/top view/40.tif
- S1_Fig/top view/41.tif
- S1_Fig/top view/42.tif
- S1_Fig/top view/43.tif
- S1_Fig/top view/44.tif
- S1_Fig/top view/45.tif
- S1_Fig/top view/46.tif
- S1_Fig/top view/47.tif
- S1_Fig/top view/48.tif
- S1_Fig/top view/49.tif
- S1_Fig/top view/50.tif
- S1_Fig/top view/51.tif
